# Supplementary material for: Development of a SNP panel dedicated to parentage assignment in French sheep populations
Source: BMC Genet. 2017 May 26;18:50. doi: 10.1186/s12863-017-0518-2 (PMC5446718; doi:10.1186/s12863-017-0518-2)
Supplement: Supplementary file 1 — List of the 249 SNPs selected for Parentage assignment in French breeds. For each SNP, the genomic position is given in reference to the oar_v3.1 assembly, and the MAF is the average over the 30 French breeds included in the analysis. (XLSX 23 kb) [file 12863_2017_518_MOESM1_ESM.xlsx]

## Sheet: Feuil1
Table S1 : list of the 249 SNPs selected for Parentage assignment in French breeds. The genominc positions refer to the oar_v3.1 assembly.
snp_name	oar	position (bp)	MAF (mean over the 30 French breeds)
s46222.1	1	1513820	0.369768
OAR1_10582459.1	1	10853425	0.376899
s68037.1	1	21132185	0.385525
s15094.1	1	33596869	0.394282
OAR1_51821448.1	1	49686118	0.388757
OAR1_59316114.1	1	56341293	0.401793
OAR1_67572134.1	1	63931126	0.380441
s39409.1	1	70973689	0.389338
OAR1_85127852_X.1	1	79805119	0.404686
OAR1_85975832.1	1	80705932	0.394091
OAR1_98453311.1	1	92766266	0.390271
OAR1_107634967.1	1	100318127	0.384858
OAR1_119764980.1	1	110869124	0.397598
OAR1_130854923.1	1	120692894	0.390018
OAR1_143223401.1	1	132369653	0.392474
OAR1_151167765.1	1	140015128	0.392116
OAR1_167533128.1	1	155539676	0.381173
OAR1_173637826.1	1	161028005	0.408274
s13827.1	1	172607565	0.384534
s59862.1	1	186718195	0.399025
s38317.1	1	197373540	0.418105
OAR1_219943628.1	1	203664886	0.400018
OAR1_231043466.1	1	214163259	0.411207
OAR1_241150187.1	1	223603707	0.366029
OAR1_253227717.1	1	234564470	0.394305
OAR1_260245778.1	1	240685633	0.375834
s10553.1	1	254054693	0.389191
s18506.1	1	262717919	0.382826
OAR1_293501261.1	1	270981547	0.375808
OAR2_2788088.1	2	4537029	0.365826
OAR2_10676194.1	2	11514080	0.335559
s56017.1	2	28252533	0.366615
OAR2_41310572.1	2	39614644	0.349177
OAR2_49526327.1	2	46648569	0.400964
OAR2_64445964.1	2	59972946	0.381404
s22322.1	2	63387842	0.403508
OAR2_75637263.1	2	70976797	0.365643
OAR2_87487877_X.1	2	82290592	0.395559
OAR2_103999416.1	2	96566325	0.40152
s14796.1	2	102400550	0.404405
OAR2_131721845.1	2	123528595	0.389063
OAR2_146752433.1	2	138151463	0.373133
OAR2_155220459.1	2	146181891	0.396686
OAR2_167802450.1	2	158187310	0.3941
OAR2_178886050.1	2	168825749	0.372801
OAR2_183001089.1	2	172616581	0.37739
s18854.1	2	186476153	0.388814
s12848.1	2	191834956	0.38902
s08070.1	2	203246163	0.3791
OAR2_225176897.1	2	212668173	0.402201
OAR2_241193694.1	2	228425531	0.381764
OAR2_247866179.1	2	234718375	0.364219
s47825.1	2	246812583	0.367776
OAR3_7866036.1	3	7694496	0.382529
OAR3_17842455.1	3	16367095	0.402077
OAR3_24983282.1	3	23222991	0.386038
DU360304_324.1	3	36527598	0.409245
OAR3_43817056.1	3	40956953	0.377468
OAR3_55503740.1	3	52538335	0.376289
OAR3_68050383.1	3	64390959	0.399941
OAR3_80078321.1	3	75779925	0.396599
OAR3_94317335.1	3	89051199	0.402014
OAR3_96465036.1	3	90809192	0.370243
OAR3_111873998.1	3	105185065	0.384021
s15797.1	3	110770412	0.409872
OAR3_130550060.1	3	122466115	0.367634
s08517.1	3	135600087	0.39599
OAR3_149613458.1	3	139826948	0.411837
OAR3_154456922.1	3	144580389	0.384193
OAR3_166966160.1	3	156023738	0.378037
OAR3_179244393.1	3	166799096	0.385518
s62475.1	3	174444814	0.395614
CL635241_413.1	3	182202867	0.398183
OAR3_207261036.1	3	192591487	0.373303
s35827.1	3	208711035	0.398954
s28170.1	3	211329921	0.37212
s71177.1	3	221830857	0.373964
s56283.1	4	5079824	0.405919
OAR4_13962498.1	4	13758450	0.402925
OAR4_27664020.1	4	26271540	0.367635
OAR4_40634758.1	4	38505828	0.378369
OAR4_46265640.1	4	43848244	0.385738
OAR4_58442053.1	4	55143416	0.379413
OAR4_67679879.1	4	63970121	0.398208
OAR4_75351458.1	4	71164019	0.402322
OAR4_90600909.1	4	85295809	0.377024
s52854.1	4	98051546	0.396659
OAR4_116082708.1	4	108574116	0.373449
s54163.1	4	118543910	0.3991
s33603.1	5	4077688	0.395847
s68794.1	5	10395387	0.378558
OAR5_26383200.1	5	23520783	0.398674
s63572.1	5	32648026	0.370087
DU425376_119.1	5	40614409	0.373693
s16840.1	5	59000838	0.379108
OAR5_67725472_X.1	5	61562358	0.379208
OAR5_82840294.1	5	75250622	0.396224
OAR5_97654465.1	5	89476671	0.38798
OAR5_100495456.1	5	92243057	0.386432
OAR5_114604242.1	5	105255187	0.389786
OAR6_207091.1	6	518989	0.383304
OAR6_21161555.1	6	18199965	0.379438
OAR6_30782553.1	6	27095086	0.391297
OAR6_34609120.1	6	30662865	0.352837
OAR6_51888877.1	6	46846451	0.371145
OAR6_57881110.1	6	52465716	0.390456
OAR6_73653927.1	6	67210923	0.38346
s46614.1	6	72900691	0.405909
s74421.1	6	89228745	0.38401
OAR6_105969740.1	6	96342867	0.386646
CZ925803_293.1	6	100552392	0.403396
s32682.1	6	114591052	0.384186
OAR7_8208847.1	7	8245119	0.41516
OAR7_19813387.1	7	19002938	0.387664
OAR7_31172405.1	7	27446661	0.381262
s32988.1	7	32165339	0.400314
OAR7_44708135.1	7	40393699	0.42255
OAR7_55373974.1	7	50018511	0.383464
s51939.1	7	66952015	0.378614
s19570.1	7	73298115	0.385908
OAR7_92295497.1	7	84840241	0.39072
s22036.1	7	97922358	0.404741
OAR8_4553348.1	8	4274681	0.388049
OAR8_13715410.1	8	12201159	0.390585
OAR8_30023587.1	8	27526693	0.388542
OAR8_37910463_X.1	8	35268249	0.398638
OAR8_50832230.1	8	47354950	0.381764
OAR8_55890096.1	8	52047484	0.380715
s23660.1	8	63246801	0.390062
OAR8_85882768.1	8	79634751	0.390047
s48807.1	8	85410438	0.39514
OAR9_1251442.1	9	1522828	0.397982
s30197.1	9	17107082	0.393726
s35656.1	9	21030569	0.400914
OAR9_36090611.1	9	34335874	0.373648
OAR9_47174084.1	9	44948400	0.392217
OAR9_60824316.1	9	57839045	0.394768
OAR9_65574774.1	9	62312176	0.372186
OAR9_76865315.1	9	72430891	0.385374
OAR9_91399035.1	9	86194877	0.407203
s73841.1	9	93460494	0.368816
OAR10_8087004.1	10	9736034	0.377164
OAR10_13236794.1	10	14523808	0.379612
OAR10_23275930.1	10	23642798	0.361952
s08289.1	10	35185201	0.389245
OAR10_45082466.1	10	44495989	0.400159
OAR10_54386995.1	10	53260597	0.384375
s54545.1	10	64182232	0.384573
OAR10_83479781.1	10	76300586	0.397197
s05269.1	10	82867736	0.390821
s69127.1	11	3353926	0.394449
s11161.1	11	12377481	0.385854
s08572.1	11	21848495	0.384867
DU213616_481.1	11	30057949	0.394144
OAR11_45273342.1	11	42545636	0.363321
OAR11_56075682.1	11	52488996	0.388621
OAR11_66432553.1	11	61605867	0.364192
OAR12_8645998.1	12	6626081	0.402125
s19539.1	12	17025462	0.364143
s54219.1	12	23519961	0.377068
s69093.1	12	31817231	0.380519
s23222.1	12	40442151	0.37779
OAR12_56589339.1	12	51161421	0.380316
s49528.1	12	77402823	0.396935
OAR13_1832147.1	13	1366306	0.3722
s36903.1	13	14959437	0.399221
s02941.1	13	23501230	0.404945
OAR13_37048579.1	13	33670300	0.401808
s01404.1	13	54155250	0.369466
OAR13_73111137.1	13	67942670	0.364133
OAR13_82659110.1	13	76736704	0.368889
s16659.1	13	81067937	0.398044
OAR14_2036727.1	14	1558966	0.386868
OAR14_17417998.1	14	16894215	0.380611
OAR14_29709395.1	14	28558207	0.397084
OAR14_32063505.1	14	30825131	0.398409
OAR14_37812931.1	14	36349445	0.378715
s42929.1	14	51861128	0.376636
s28142.1	14	60324303	0.36921
OAR15_9266921.1	15	9527655	0.413847
OAR15_17900966.1	15	17433957	0.383726
OAR15_26039458.1	15	24905305	0.40837
OAR15_32604197.1	15	31109620	0.385439
OAR15_43258531.1	15	41186631	0.416982
OAR15_50594253.1	15	47160021	0.382463
OAR15_62628001.1	15	57194312	0.405567
s28069.1	15	62206936	0.389414
OAR15_76452305.1	15	70545475	0.362297
s45724.1	16	721836	0.40555
s43800.1	16	19528547	0.379814
OAR16_32624937.1	16	30008576	0.371069
OAR16_48866451.1	16	44908520	0.357216
OAR16_61906879.1	16	56646949	0.402684
OAR16_65648237.1	16	60169896	0.406973
OAR17_2428600.1	17	2096071	0.391401
OAR17_21695824.1	17	19291799	0.400987
OAR17_23905156.1	17	21454166	0.396386
OAR17_41952283.1	17	38774442	0.385554
s38178.1	17	49508465	0.390637
OAR17_70518784.1	17	64789718	0.393524
s67571.1	17	71605574	0.372139
OAR18_9257846.1	18	9394823	0.384838
OAR18_12434761.1	18	12512072	0.392643
s64245.1	18	27825654	0.368736
OAR18_50075938.1	18	47071993	0.384102
s57307.1	18	55096089	0.402873
s19585.1	18	63268669	0.380442
OAR19_6739574.1	19	6488754	0.373179
s39036.1	19	18761572	0.394344
OAR19_21293460.1	19	20332585	0.381768
OAR19_37748290.1	19	36025522	0.391209
OAR19_46586538.1	19	44247196	0.372416
s09467.1	19	57404392	0.383714
s74768.1	20	6991990	0.380526
OAR20_14550082.1	20	13749756	0.396537
OAR20_18989750.1	20	18115232	0.408224
OAR20_29105617.1	20	26823270	0.417839
s55627.1	20	32621630	0.402824
OAR20_48705943.1	20	44792127	0.387497
OAR21_10029991.1	21	8611904	0.386229
OAR21_19896489.1	21	17582315	0.395166
OAR21_23906179.1	21	21276440	0.39282
s20228.1	21	29711021	0.390602
s18976.1	21	47191370	0.379245
DU485922_519.1	22	8705247	0.400113
OAR22_18347742.1	22	14875152	0.413261
s15335.1	22	20005759	0.391473
s66275.1	22	32963011	0.39655
s26430.1	22	43405509	0.403011
OAR23_4498348.1	23	4134052	0.362624
OAR23_15705585.1	23	14524736	0.376631
OAR23_28704954.1	23	27513387	0.380001
s35293.1	23	33190324	0.341803
s72429.1	23	47982840	0.362122
OAR23_58750753.1	23	55218819	0.383075
s13832.1	24	5785403	0.394688
OAR24_19994470.1	24	18272045	0.398035
s61978.1	24	24493823	0.392035
s06024.1	24	34985988	0.3713
s52776.1	25	4611677	0.405412
OAR25_11748248.1	25	11537447	0.386514
OAR25_25184395.1	25	24131825	0.374905
OAR25_34212086.1	25	32770469	0.39705
s15886.1	25	44799856	0.386132
OAR26_5097307.1	26	4506172	0.390866
OAR26_21546761.1	26	18255713	0.385913
OAR26_33593891.1	26	29323850	0.398494
s37818.1	26	39723658	0.395273
OAR26_49899043.1	26	43938104	0.371514
