# Supplementary material for: Development of a SNP panel dedicated to parentage assignment in French sheep populations
Source: BMC Genet. 2017 May 26;18:50. doi: 10.1186/s12863-017-0518-2 (PMC5446718; doi:10.1186/s12863-017-0518-2)
Supplement: Supplementary file 2 — Results (MAF, PE1, PE2 and PI) obtained after random sampling of SNPs from the 249 SNPs selected for parentage assignment in French sheep breeds. MAF, PE1, PE2 and PI statistics were obtained after 1000 random sampling of 96, 150 and 200 SNPs. PE1 and PE2 give the probability of exclusion of one or both parents respectively, and PI gives the probability of identity. (XLSM 33 kb) [file 12863_2017_518_MOESM2_ESM.xlsm]

## Sheet: Feuil1
	MAF												1-PE1												1-PE2												PI
	96 SNPs				150 SNPs				200 SNPs				96 SNPs				150 SNPs				200 SNPs				96 SNPs				150 SNPs				200 SNPs				96 SNPs				150 SNPs				200 SNPs
population	mean_96	std_96	min_96	max_96	mean_150	std_150	min_150	max_150	mean_200	std_200	min_200	max_200	mean_96	std_96	min_96	max_96	mean_150	std_150	min_150	max_150	mean_200	std_200	min_200	max_200	mean_96	std_96	min_96	max_96	mean_150	std_150	min_150	max_150	mean_200	std_200	min_200	max_200	mean_96	std_96	min_96	max_96	mean_150	std_150	min_150	max_150	mean_200	std_200	min_200	max_200
OIF	0.381254	0.00667214	0.356481	0.4049	0.380966	0.00442257	0.368271	0.394074	0.38101	0.00278241	0.371667	0.390278	2.10402e-05	3.8588e-06	1.15061e-05	3.8491e-05	4.95525e-08	9.30461e-09	2.64004e-08	8.87393e-08	1.79398e-10	2.77002e-11	1.08469e-10	3.00763e-10	1.14473e-13	2.34345e-14	6.21511e-14	2.215e-13	6.04243e-21	1.26386e-21	2.87011e-21	1.13347e-20	1.08198e-27	1.81664e-28	6.13572e-28	1.83529e-27	3.53591e-37	4.57989e-37	9.90118e-39	5.71472e-36	8.8084e-58	1.01523e-57	2.41175e-59	8.35283e-57	5.72946e-77	5.02578e-77	4.07416e-78	3.25486e-76
CHL	0.387168	0.00632231	0.369406	0.409143	0.386895	0.00414418	0.37321	0.4	0.386777	0.00253863	0.378241	0.394444	1.78635e-05	3.03975e-06	9.64214e-06	2.85468e-05	3.83499e-08	6.64519e-09	2.03907e-08	6.93608e-08	1.28975e-10	1.79586e-11	8.25368e-11	1.95546e-10	9.56025e-14	1.71614e-14	5.09568e-14	1.64263e-13	4.5646e-21	8.29877e-22	2.33432e-21	8.42418e-21	7.54881e-28	1.0946e-28	4.69083e-28	1.1221e-27	1.42952e-37	1.71736e-37	3.32524e-39	2.05412e-36	2.31918e-58	3.45438e-58	6.04639e-60	7.99738e-57	1.0934e-77	9.61899e-78	6.30138e-79	8.33842e-77
RAVA	0.398449	0.00592127	0.377995	0.41599	0.398331	0.00369842	0.386011	0.410189	0.398074	0.00222673	0.391996	0.406096	1.27049e-05	1.82097e-06	8.50268e-06	2.10822e-05	2.23929e-08	3.1684e-09	1.35865e-08	3.37273e-08	6.33795e-11	7.13273e-12	4.04967e-11	8.59666e-11	6.55031e-14	9.14951e-15	4.49793e-14	1.06227e-13	2.51781e-21	3.49171e-22	1.50589e-21	3.79085e-21	3.43586e-28	3.77752e-29	2.16664e-28	4.59917e-28	5.56488e-38	7.73106e-38	2.25559e-39	1.09559e-36	4.31126e-59	5.04421e-59	1.06858e-60	6.65957e-58	1.19597e-78	9.95346e-79	6.41357e-80	7.65987e-78
CHM	0.367523	0.00726836	0.346007	0.389583	0.367361	0.00445315	0.352111	0.381667	0.367262	0.00279557	0.36025	0.375083	3.02517e-05	6.33978e-06	1.64901e-05	5.57988e-05	8.62523e-08	1.70791e-08	4.49228e-08	1.59475e-07	3.77229e-10	6.15405e-11	2.25883e-10	5.69237e-10	1.67839e-13	3.97087e-14	8.34632e-14	3.27431e-13	1.08039e-20	2.37548e-21	5.22367e-21	2.20423e-20	2.34908e-27	4.25189e-28	1.33184e-27	3.64372e-27	1.26957e-36	1.56493e-36	2.83141e-38	1.5621e-35	6.0356e-57	7.13985e-57	9.62251e-59	6.80677e-56	7.50317e-76	7.65294e-76	3.62767e-77	9.41582e-75
BCF	0.359643	0.00813609	0.331597	0.386051	0.359976	0.00506752	0.344889	0.373851	0.359916	0.00302798	0.350555	0.369555	3.94325e-05	9.65517e-06	1.86576e-05	8.84716e-05	1.2781e-07	2.97035e-08	6.55976e-08	2.62191e-07	6.3109e-10	1.1552e-10	3.38911e-10	1.03574e-09	2.52552e-13	7.80518e-14	9.95561e-14	6.59425e-13	1.99187e-20	5.7791e-21	8.33019e-21	4.8786e-20	5.20254e-27	1.16501e-27	2.35135e-27	9.2391e-27	6.06055e-36	1.01405e-35	1.35265e-37	1.83539e-34	5.42813e-56	7.16315e-56	4.6537e-58	7.67863e-55	1.40821e-74	1.47249e-74	5.66697e-76	1.39005e-73
LIM	0.384184	0.00666962	0.365	0.40375	0.384173	0.00439106	0.370267	0.398267	0.384111	0.00276054	0.3761	0.3942	1.96102e-05	3.46679e-06	1.16895e-05	3.20292e-05	4.37696e-08	7.81019e-09	2.39478e-08	6.97703e-08	1.53352e-10	2.25379e-11	8.82198e-11	2.29308e-10	1.03798e-13	1.93499e-14	6.03074e-14	1.76199e-13	5.10777e-21	9.49707e-22	2.71215e-21	8.4239e-21	8.74192e-28	1.33258e-28	4.95987e-28	1.30485e-27	5.59314e-37	6.55512e-37	2.19641e-38	7.54545e-36	1.53371e-57	1.6513e-57	6.92511e-59	2.05761e-56	1.3846e-76	1.3429e-76	7.22173e-78	2.21757e-75
TEX	0.38774	0.00683967	0.36899	0.407652	0.388166	0.00437331	0.374231	0.400769	0.388059	0.00256954	0.379712	0.395385	1.75875e-05	3.20764e-06	1.02054e-05	2.77507e-05	3.62717e-08	6.67467e-09	2.11229e-08	6.10153e-08	1.19436e-10	1.7008e-11	7.73144e-11	1.87728e-10	9.45888e-14	1.83458e-14	5.2813e-14	1.55176e-13	4.34428e-21	8.50349e-22	2.44199e-21	7.58263e-21	7.05371e-28	1.06544e-28	4.27303e-28	1.10922e-27	2.51112e-37	3.2126e-37	5.78145e-39	3.6044e-36	4.63662e-58	5.85162e-58	9.73397e-60	5.41756e-57	2.5519e-77	2.69735e-77	1.60795e-78	4.26604e-76
SUF	0.37517	0.00658575	0.352093	0.394483	0.375082	0.00414085	0.358373	0.390026	0.375034	0.00255025	0.367665	0.383846	2.30581e-05	4.0631e-06	1.37248e-05	4.24475e-05	5.65871e-08	1.0066e-08	2.94172e-08	1.1033e-07	2.15266e-10	3.04674e-11	1.29158e-10	3.07354e-10	1.17826e-13	2.15845e-14	6.90173e-14	2.17498e-13	6.26883e-21	1.15632e-21	3.19403e-21	1.21869e-20	1.14483e-27	1.67958e-28	6.70412e-28	1.64408e-27	5.2849e-37	6.02762e-37	1.41649e-38	5.82923e-36	1.81426e-57	4.96946e-57	5.00537e-59	1.48302e-55	1.50173e-76	1.15881e-76	1.09949e-77	8.44526e-76
MERA	0.407255	0.0052798	0.389379	0.429018	0.407593	0.00336037	0.396552	0.419922	0.407462	0.00220855	0.400956	0.414561	1.04341e-05	1.30963e-06	6.5636e-06	1.61693e-05	1.61619e-08	1.96831e-09	9.99342e-09	2.31462e-08	4.09187e-11	4.39812e-12	2.83118e-11	5.44542e-11	5.42848e-14	6.44622e-15	3.60652e-14	8.19271e-14	1.84168e-21	2.11835e-22	1.16998e-21	2.55464e-21	2.26046e-28	2.29402e-29	1.59117e-28	2.94355e-28	4.74678e-38	6.06066e-38	1.26399e-39	7.04285e-37	3.12081e-59	3.78848e-59	8.42856e-61	3.08065e-58	7.35698e-79	6.40072e-79	5.17152e-80	5.02018e-78
PAS	0.408405	0.00552035	0.386699	0.426667	0.407913	0.00351181	0.397651	0.418651	0.40793	0.00217903	0.401165	0.414081	1.02883e-05	1.32851e-06	6.94279e-06	1.70876e-05	1.62401e-08	2.03421e-09	1.08057e-08	2.30036e-08	4.09904e-11	4.34999e-12	2.96123e-11	5.50308e-11	5.38755e-14	6.81914e-15	3.70994e-14	8.77776e-14	1.86471e-21	2.2757e-22	1.25878e-21	2.58134e-21	2.28781e-28	2.378e-29	1.62213e-28	3.00339e-28	1.35026e-37	1.62391e-37	4.88784e-39	2.01013e-36	1.92035e-58	2.15404e-58	8.90302e-60	3.05161e-57	8.68978e-78	7.44194e-78	4.59776e-79	7.8923e-77
NDV	0.394116	0.00549979	0.372596	0.409239	0.393854	0.00367296	0.381015	0.406015	0.394086	0.00225052	0.387011	0.401723	1.37647e-05	1.8271e-06	9.38419e-06	2.41485e-05	2.55396e-08	3.47099e-09	1.59012e-08	3.89779e-08	7.39199e-11	8.13826e-12	5.22284e-11	1.04803e-10	6.8632e-14	8.62206e-15	4.72923e-14	1.16787e-13	2.72265e-21	3.49986e-22	1.72257e-21	4.00828e-21	3.74122e-28	3.87919e-29	2.71674e-28	5.17113e-28	2.47484e-38	3.90833e-38	1.15214e-39	9.1373e-37	1.38454e-59	1.65206e-59	3.71691e-61	1.71183e-58	2.20494e-79	1.94815e-79	1.09606e-80	1.61001e-78
BMC	0.404919	0.00520592	0.387588	0.42141	0.405093	0.00345869	0.393518	0.4178	0.405048	0.00218476	0.398281	0.413096	1.07192e-05	1.32103e-06	7.22499e-06	1.58603e-05	1.70633e-08	2.13499e-09	1.08546e-08	2.52894e-08	4.37625e-11	4.65184e-12	2.85728e-11	5.90569e-11	5.49393e-14	6.24902e-15	3.83676e-14	7.81731e-14	1.90234e-21	2.18613e-22	1.27078e-21	2.68229e-21	2.34853e-28	2.30646e-29	1.567e-28	3.08394e-28	7.95058e-39	8.2816e-39	6.1707e-40	1.03639e-37	2.50886e-60	2.26827e-60	8.21811e-62	2.12472e-59	2.62154e-80	2.13552e-80	1.76779e-81	2.74891e-79
CDL	0.383777	0.00659627	0.364904	0.404775	0.383422	0.00457322	0.369631	0.397332	0.383347	0.00269896	0.374378	0.392223	1.96265e-05	3.57183e-06	1.11663e-05	3.34588e-05	4.44584e-08	8.67618e-09	2.36842e-08	7.67456e-08	1.5591e-10	2.34268e-11	9.48497e-11	2.60256e-10	1.0701e-13	2.20688e-14	5.84072e-14	1.92563e-13	5.42733e-21	1.17864e-21	2.66826e-21	9.70211e-21	9.43802e-28	1.57134e-28	5.53697e-28	1.58992e-27	1.12019e-36	1.45845e-36	3.31457e-38	1.34319e-35	5.57976e-57	8.55897e-57	1.12199e-58	1.7972e-55	6.99716e-76	7.36627e-76	4.1398e-77	9.66909e-75
BB	0.375464	0.00640174	0.354783	0.396103	0.375793	0.00411118	0.361858	0.387061	0.37573	0.00245074	0.368221	0.383805	2.27329e-05	3.8668e-06	1.24498e-05	3.9025e-05	5.43131e-08	9.29316e-09	3.4661e-08	9.54919e-08	2.04334e-10	2.69903e-11	1.29401e-10	2.87936e-10	1.13796e-13	1.93691e-14	6.30446e-14	1.95099e-13	5.82445e-21	9.99355e-22	3.70283e-21	9.84567e-21	1.04146e-27	1.36722e-28	6.417e-28	1.45722e-27	4.53541e-37	5.21248e-37	1.21162e-38	5.82089e-36	1.14096e-57	1.18961e-57	4.96809e-59	1.02568e-56	9.15241e-77	7.28039e-77	7.31341e-78	6.59389e-76
ROMV	0.372859	0.00720403	0.345531	0.393899	0.37258	0.00479436	0.359142	0.390564	0.372878	0.00291893	0.3642	0.38272	2.73757e-05	5.57215e-06	1.55008e-05	5.38017e-05	7.44609e-08	1.5503e-08	3.26896e-08	1.30194e-07	3.04127e-10	5.09903e-11	1.70163e-10	5.04777e-10	1.54629e-13	3.53399e-14	7.99081e-14	3.22878e-13	9.60898e-21	2.23208e-21	3.89912e-21	1.82992e-20	1.97609e-27	3.65602e-28	1.06389e-27	3.44626e-27	2.9468e-36	4.49143e-36	2.72121e-38	4.26319e-35	2.11537e-56	3.93978e-56	9.66148e-59	5.06159e-55	3.18703e-75	3.81808e-75	1.2233e-76	3.19235e-74
GRI	0.378921	0.00675367	0.357102	0.399639	0.378832	0.0044941	0.365124	0.395287	0.378874	0.00268294	0.369434	0.387613	2.19057e-05	4.00239e-06	1.24325e-05	3.82565e-05	5.22215e-08	9.86793e-09	2.52567e-08	9.76349e-08	1.91561e-10	2.88095e-11	1.14662e-10	3.08504e-10	1.17335e-13	2.33087e-14	6.47125e-14	2.13049e-13	6.20342e-21	1.28372e-21	2.91934e-21	1.21695e-20	1.11428e-27	1.82303e-28	5.94647e-28	1.77297e-27	8.56354e-36	9.13007e-36	3.61422e-37	9.14705e-35	1.34788e-55	1.56075e-55	4.0846e-57	1.83987e-54	5.17896e-74	4.7138e-74	3.05754e-75	4.15233e-73
VDN	0.37129	0.00726977	0.347342	0.396911	0.371218	0.00452917	0.356523	0.385374	0.371114	0.0026501	0.364375	0.38222	2.66785e-05	5.45047e-06	1.32153e-05	4.95167e-05	7.05447e-08	1.39185e-08	3.72957e-08	1.28068e-07	2.88846e-10	4.37928e-11	1.43219e-10	4.17821e-10	1.45775e-13	3.37729e-14	6.86886e-14	2.89417e-13	8.61964e-21	1.90653e-21	4.13505e-21	1.64844e-20	1.75169e-27	2.98861e-28	7.52981e-28	2.61411e-27	1.01975e-36	1.33403e-36	2.47196e-38	1.32072e-35	4.11598e-57	4.9086e-57	1.17373e-58	6.15214e-56	5.11346e-76	4.87508e-76	1.89178e-77	4.60101e-75
RO	0.390567	0.00630985	0.370298	0.408418	0.390569	0.00404483	0.376051	0.407964	0.390407	0.00255369	0.381977	0.397765	1.59378e-05	2.61725e-06	1.00333e-05	2.72844e-05	3.17407e-08	5.09978e-09	1.62877e-08	5.38011e-08	1.00452e-10	1.34566e-11	6.72904e-11	1.44416e-10	8.40636e-14	1.52006e-14	5.20556e-14	1.55702e-13	3.70046e-21	6.37988e-22	1.89111e-21	6.05672e-21	5.71205e-28	8.14041e-29	3.82526e-28	8.07422e-28	3.88195e-38	4.49165e-38	1.26052e-39	5.85392e-37	2.68246e-59	3.01766e-59	5.96525e-61	3.19226e-58	6.24267e-79	5.36478e-79	1.83067e-80	4.77565e-78
TAR	0.38778	0.00592677	0.370208	0.405625	0.38803	0.00382383	0.375467	0.398794	0.387704	0.00226321	0.380996	0.394996	1.58963e-05	2.3843e-06	1.04232e-05	2.49331e-05	3.11717e-08	4.59736e-09	2.03357e-08	4.95132e-08	9.92395e-11	1.15054e-11	6.59122e-11	1.35761e-10	7.89372e-14	1.13565e-14	5.47836e-14	1.22922e-13	3.30462e-21	4.6255e-22	2.15811e-21	5.06395e-21	4.98e-28	5.46125e-29	3.37296e-28	6.70341e-28	9.48008e-38	1.01028e-37	3.98336e-39	1.08455e-36	1.08442e-58	1.03901e-58	6.03973e-60	8.91362e-58	4.60579e-78	3.69218e-78	3.14008e-79	2.68902e-77
COR	0.400746	0.00549478	0.382004	0.416128	0.40082	0.00366612	0.389655	0.410575	0.400689	0.00217303	0.394052	0.408534	1.17548e-05	1.58296e-06	7.71288e-06	1.85138e-05	1.96396e-08	2.74506e-09	1.32188e-08	2.91449e-08	5.2975e-11	5.74583e-12	3.57823e-11	7.42823e-11	6.06461e-14	7.94292e-15	3.97531e-14	9.39897e-14	2.20737e-21	3.01284e-22	1.5034e-21	3.27041e-21	2.87404e-28	3.01969e-29	1.957e-28	3.94803e-28	4.83681e-38	5.12952e-38	1.82571e-39	4.92733e-37	3.63188e-59	3.5886e-59	1.45402e-60	3.05895e-58	9.65362e-79	8.33509e-79	8.17417e-80	1.06042e-77
MOUR	0.408197	0.00530821	0.392361	0.425781	0.408204	0.00338347	0.397905	0.420139	0.408276	0.00194391	0.401033	0.414783	9.90504e-06	1.19071e-06	6.73304e-06	1.41884e-05	1.50536e-08	1.80334e-09	9.70765e-09	2.17222e-08	3.68888e-11	3.33285e-12	2.67199e-11	5.10683e-11	5.09888e-14	5.6223e-15	3.55241e-14	7.04314e-14	1.68631e-21	1.84618e-22	1.13027e-21	2.36278e-21	1.99404e-28	1.6481e-29	1.48309e-28	2.66483e-28	1.96557e-38	2.24471e-38	8.59291e-40	3.12138e-37	9.48222e-60	1.07232e-59	2.93908e-61	1.1548e-58	1.35332e-79	1.1327e-79	9.00841e-81	1.16418e-78
MTN	0.381806	0.00595157	0.357475	0.402734	0.381974	0.00383975	0.36954	0.394138	0.381958	0.00236839	0.375	0.38883	1.90006e-05	2.94846e-06	1.14388e-05	3.46615e-05	4.15225e-08	6.48548e-09	2.47748e-08	6.41645e-08	1.42449e-10	1.79015e-11	9.62059e-11	1.99633e-10	9.43957e-14	1.4207e-14	5.73175e-14	1.69552e-13	4.40931e-21	6.66122e-22	2.66938e-21	6.64329e-21	7.16232e-28	8.70574e-29	4.86307e-28	9.94524e-28	2.07647e-37	2.0659e-37	8.9902e-39	2.04942e-36	3.92028e-58	4.23336e-58	1.68558e-59	4.38548e-57	2.2974e-77	1.79451e-77	1.16652e-78	1.59041e-76
MTR	0.389461	0.00604529	0.365184	0.410857	0.389467	0.00401788	0.377436	0.402164	0.389369	0.00240606	0.3822	0.396719	1.60901e-05	2.57654e-06	9.3486e-06	2.91698e-05	3.2065e-08	5.21581e-09	1.83345e-08	5.18593e-08	1.01923e-10	1.32246e-11	6.71897e-11	1.44849e-10	8.45741e-14	1.40988e-14	4.76558e-14	1.52858e-13	3.70975e-21	6.30714e-22	2.13504e-21	6.08824e-21	5.74958e-28	7.74823e-29	3.67776e-28	8.13487e-28	4.21317e-38	5.52319e-38	7.65366e-40	8.71271e-37	3.29419e-59	3.79851e-59	1.09671e-60	3.4718e-58	8.0234e-79	6.66347e-79	6.12443e-80	6.52266e-78
ROUS	0.373734	0.00720041	0.349317	0.39745	0.373868	0.00452967	0.357701	0.387356	0.373823	0.00279681	0.365603	0.381897	2.54199e-05	5.19959e-06	1.31666e-05	5.08196e-05	6.50528e-08	1.29469e-08	3.58511e-08	1.25112e-07	2.59072e-10	4.20322e-11	1.58433e-10	4.03936e-10	1.43292e-13	3.40682e-14	6.79884e-14	3.19421e-13	8.33908e-21	1.90234e-21	4.55405e-21	1.72393e-20	1.66918e-27	3.10658e-28	9.61441e-28	2.72836e-27	5.33744e-37	9.09669e-37	1.16697e-38	1.72994e-35	1.31626e-57	1.70527e-57	1.97119e-59	1.7944e-56	1.03197e-76	1.23729e-76	2.72997e-78	2.23036e-75
ROME	0.405852	0.00524946	0.386813	0.428319	0.406017	0.00348249	0.394475	0.416854	0.406079	0.00206165	0.400385	0.412994	1.03506e-05	1.317e-06	6.24504e-06	1.67785e-05	1.6052e-08	2.09025e-09	1.04953e-08	2.34713e-08	4.00811e-11	4.07472e-12	2.91717e-11	5.37662e-11	5.39473e-14	6.70298e-15	3.40354e-14	8.60744e-14	1.83263e-21	2.30937e-22	1.23139e-21	2.6321e-21	2.22229e-28	2.20483e-29	1.60618e-28	2.92753e-28	3.22649e-38	5.51698e-38	1.07122e-39	1.16781e-36	1.67648e-59	1.97613e-59	3.72916e-61	1.90029e-58	3.17897e-79	3.15841e-79	1.55346e-80	4.30093e-78
MBB	0.369454	0.00680576	0.350543	0.394156	0.369658	0.00442823	0.357767	0.383768	0.369569	0.002725	0.360499	0.37789	2.74677e-05	5.24293e-06	1.36736e-05	4.57435e-05	7.3555e-08	1.40637e-08	3.83914e-08	1.19103e-07	3.05159e-10	4.83815e-11	1.8751e-10	4.86767e-10	1.5245e-13	3.44915e-14	6.91521e-14	2.89014e-13	9.26885e-21	2.09552e-21	4.24247e-21	1.69325e-20	1.91723e-27	3.58252e-28	1.03363e-27	3.0282e-27	2.71577e-36	4.16917e-36	4.13783e-38	6.54884e-35	1.86931e-56	2.67037e-56	4.3795e-58	3.5029e-55	3.50767e-75	3.63441e-75	1.60603e-76	3.15961e-74
LAC-CONF	0.398657	0.00578605	0.381341	0.417346	0.398638	0.00370964	0.384348	0.411739	0.398586	0.00236344	0.39163	0.406087	1.28301e-05	1.7976e-06	7.95622e-06	2.00579e-05	2.26708e-08	3.20003e-09	1.42347e-08	3.83749e-08	6.37024e-11	7.52006e-12	4.44472e-11	8.97216e-11	6.56658e-14	8.81326e-15	4.1737e-14	1.011e-13	2.5197e-21	3.40999e-22	1.62594e-21	4.15195e-21	3.40169e-28	3.84359e-29	2.42738e-28	4.6355e-28	2.47168e-37	2.91719e-37	5.66675e-39	2.9589e-36	4.76621e-58	6.05302e-58	8.20769e-60	9.40825e-57	2.61516e-77	2.58114e-77	1.53866e-78	3.03262e-76
LAC-OL	0.392158	0.00564239	0.375306	0.408088	0.391958	0.00390273	0.375098	0.40647	0.39206	0.00228291	0.385	0.399853	1.4861e-05	2.1182e-06	9.45789e-06	2.22993e-05	2.87083e-08	4.41628e-09	1.68839e-08	5.11989e-08	8.6761e-11	1.02245e-11	5.66391e-11	1.23895e-10	7.58124e-14	1.06764e-14	4.96536e-14	1.13353e-13	3.16809e-21	4.76339e-22	1.87081e-21	5.45586e-21	4.6034e-28	5.3421e-29	3.0559e-28	6.46632e-28	1.0021e-36	1.58765e-36	1.31812e-38	2.37218e-35	4.34738e-57	6.00531e-57	6.42563e-59	7.84404e-56	4.76117e-76	5.31473e-76	1.71854e-77	8.86984e-75
LAC-GID	0.384477	0.0066276	0.363467	0.405481	0.384665	0.00433762	0.369048	0.396825	0.384748	0.00251111	0.377298	0.392952	1.9086e-05	3.34144e-06	1.1309e-05	3.44577e-05	4.16858e-08	7.42266e-09	2.52581e-08	7.17053e-08	1.42292e-10	1.9302e-11	8.96147e-11	2.04451e-10	9.88987e-14	1.76546e-14	6.13221e-14	1.77858e-13	4.71948e-21	8.5606e-22	2.76494e-21	7.97703e-21	7.78754e-28	1.08527e-28	4.81916e-28	1.1264e-27	7.48396e-37	1.10265e-36	5.4799e-39	1.4957e-35	2.54231e-57	4.71998e-57	4.40266e-59	1.06632e-55	2.26056e-76	2.46073e-76	5.40331e-78	2.12216e-75
LAC-OM	0.400241	0.00579671	0.379557	0.417733	0.400036	0.00366593	0.386932	0.41596	0.400058	0.0022427	0.392708	0.407813	1.23805e-05	1.77446e-06	8.29844e-06	2.07608e-05	2.15154e-08	3.04548e-09	1.15507e-08	3.51434e-08	5.94681e-11	6.73966e-12	3.94112e-11	8.1994e-11	6.38185e-14	8.80351e-15	4.33938e-14	1.03804e-13	2.41446e-21	3.27289e-22	1.35497e-21	3.88527e-21	3.22042e-28	3.46947e-29	2.2208e-28	4.34191e-28	7.78145e-38	1.04822e-37	1.5248e-39	1.86429e-36	9.0655e-59	1.16706e-58	2.20295e-60	9.94805e-58	2.67607e-78	2.46156e-78	1.99878e-79	3.17143e-77
